# Supplementary material for: Modelling the Role of the Hsp70/Hsp90 System in the Maintenance of Protein Homeostasis
Source: PLoS One. 2011 Jul 14;6(7):e22038. doi: 10.1371/journal.pone.0022038 (PMC3137010; doi:10.1371/journal.pone.0022038)
Supplement: Code S1 — (XML) [file pone.0022038.s012.xml]

<?xml version="1.0" encoding="UTF-8"?>
<sbml xmlns="http://www.sbml.org/sbml/level2/version3" level="2" version="3">
  <model id="Hsp70Model">
    <listOfUnitDefinitions>
      <unitDefinition id="substance">
        <listOfUnits>
          <unit kind="item"/>
        </listOfUnits>
      </unitDefinition>
    </listOfUnitDefinitions>
    <listOfCompartments>
      <compartment id="cytosol" size="1"/>
      <compartment id="nucleus" size="1"/>
    </listOfCompartments>
    <listOfSpecies>
      <species id="NatP" compartment="cytosol" initialAmount="17600" hasOnlySubstanceUnits="true"/>
      <species id="MisP" compartment="cytosol" initialAmount="0" hasOnlySubstanceUnits="true"/>
      <species id="Hsp70" compartment="cytosol" initialAmount="1400" hasOnlySubstanceUnits="true"/>
      <species id="Hsp90" compartment="cytosol" initialAmount="1850" hasOnlySubstanceUnits="true"/>
      <species id="Hsp70_dam" compartment="cytosol" initialAmount="0" hasOnlySubstanceUnits="true"/>
      <species id="Hsp90_dam" compartment="cytosol" initialAmount="0" hasOnlySubstanceUnits="true"/>
      <species id="Hsp90_Proteasome" compartment="cytosol" initialAmount="0" hasOnlySubstanceUnits="true"/>
      <species id="Hsp70_Proteasome" compartment="cytosol" initialAmount="0" hasOnlySubstanceUnits="true"/>
      <species id="Hsp70Client" compartment="cytosol" initialAmount="490" hasOnlySubstanceUnits="true"/>
      <species id="Hsp90Client" compartment="cytosol" initialAmount="590" hasOnlySubstanceUnits="true"/>
      <species id="Hsp70_Hsp70Client" compartment="cytosol" initialAmount="10" hasOnlySubstanceUnits="true"/>
      <species id="Hsp90_Hsp90Client" compartment="cytosol" initialAmount="10" hasOnlySubstanceUnits="true"/>
      <species id="Akt" compartment="cytosol" initialAmount="340" hasOnlySubstanceUnits="true"/>
      <species id="Akt_Hsp90" compartment="cytosol" initialAmount="30" hasOnlySubstanceUnits="true"/>
      <species id="CHIP" compartment="cytosol" initialAmount="255" hasOnlySubstanceUnits="true"/>
      <species id="Akt_CHIP_Hsp90" compartment="cytosol" initialAmount="80" hasOnlySubstanceUnits="true"/>
      <species id="Akt_Proteasome" compartment="cytosol" initialAmount="0" hasOnlySubstanceUnits="true"/>
      <species id="Hsf1" compartment="cytosol" initialAmount="5" hasOnlySubstanceUnits="true"/>
      <species id="Hsf1_Hsp90" compartment="cytosol" initialAmount="95" hasOnlySubstanceUnits="true"/>
      <species id="Hsp90_MisP" compartment="cytosol" initialAmount="470" hasOnlySubstanceUnits="true"/>
      <species id="Hsp70_MisP" compartment="cytosol" initialAmount="410" hasOnlySubstanceUnits="true"/>
      <species id="Hsf1_Hsf1_Hsf1" compartment="nucleus" initialAmount="0" hasOnlySubstanceUnits="true"/>
      <species id="Hsf1_Hsf1_Hsf1_P" compartment="nucleus" initialAmount="0" hasOnlySubstanceUnits="true"/>
      <species id="Hsf1_Hsf1" compartment="cytosol" initialAmount="0" hasOnlySubstanceUnits="true"/>
      <species id="HSEHsp70" compartment="nucleus" initialAmount="2" hasOnlySubstanceUnits="true"/>
      <species id="HSEHsp90" compartment="nucleus" initialAmount="2" hasOnlySubstanceUnits="true"/>
      <species id="HSEHsp70_Hsf1_Hsf1_Hsf1" compartment="nucleus" initialAmount="0" hasOnlySubstanceUnits="true"/>
      <species id="HSEHsp70_Hsf1_Hsf1_Hsf1_P" compartment="nucleus" initialAmount="0" hasOnlySubstanceUnits="true"/>
      <species id="HSEHsp90_Hsf1_Hsf1_Hsf1" compartment="nucleus" initialAmount="0" hasOnlySubstanceUnits="true"/>
      <species id="HSEHsp90_Hsf1_Hsf1_Hsf1_P" compartment="nucleus" initialAmount="0" hasOnlySubstanceUnits="true"/>
      <species id="Jnk" compartment="cytosol" initialAmount="100" hasOnlySubstanceUnits="true"/>
      <species id="Jnk_P" compartment="cytosol" initialAmount="0" hasOnlySubstanceUnits="true"/>
      <species id="Ppx" compartment="cytosol" initialAmount="0" hasOnlySubstanceUnits="true"/>
      <species id="Mkp1" compartment="cytosol" initialAmount="0" hasOnlySubstanceUnits="true"/>
      <species id="Mkp1_P" compartment="cytosol" initialAmount="100" hasOnlySubstanceUnits="true"/>
      <species id="Mkp1_Proteasome" compartment="cytosol" initialAmount="0" hasOnlySubstanceUnits="true"/>
      <species id="Hsp70_Ppx" compartment="cytosol" initialAmount="100" hasOnlySubstanceUnits="true"/>
      <species id="Pkc" compartment="cytosol" initialAmount="100" hasOnlySubstanceUnits="true"/>
      <species id="p38" compartment="cytosol" initialAmount="100" hasOnlySubstanceUnits="true"/>
      <species id="p38_P" compartment="cytosol" initialAmount="0" hasOnlySubstanceUnits="true"/>
      <species id="Proteasome" compartment="cytosol" initialAmount="500" hasOnlySubstanceUnits="true"/>
      <species id="MisP_Proteasome" compartment="cytosol" initialAmount="0" hasOnlySubstanceUnits="true"/>
      <species id="AggP" compartment="cytosol" initialAmount="0" hasOnlySubstanceUnits="true"/>
      <species id="SeqAggP" compartment="cytosol" initialAmount="0" hasOnlySubstanceUnits="true"/>
      <species id="AggP_Proteasome" compartment="cytosol" initialAmount="0" hasOnlySubstanceUnits="true"/>
      <species id="ROS" compartment="cytosol" initialAmount="10" hasOnlySubstanceUnits="true"/>
      <species id="ATP" compartment="cytosol" initialAmount="10000" hasOnlySubstanceUnits="true" boundaryCondition="true"/>
      <species id="ADP" compartment="cytosol" initialAmount="1000" hasOnlySubstanceUnits="true" boundaryCondition="true"/>
      <species id="Source" compartment="cytosol" initialAmount="1" hasOnlySubstanceUnits="true" boundaryCondition="true"/>
      <species id="Sink" compartment="cytosol" initialAmount="1" hasOnlySubstanceUnits="true" boundaryCondition="true"/>
      <species id="p38Death" compartment="cytosol" initialAmount="0" hasOnlySubstanceUnits="true"/>
      <species id="JNKDeath" compartment="cytosol" initialAmount="0" hasOnlySubstanceUnits="true"/>
      <species id="PIDeath" compartment="cytosol" initialAmount="0" hasOnlySubstanceUnits="true"/>
      <species id="CellDeath" compartment="cytosol" initialAmount="0" hasOnlySubstanceUnits="true"/>
    </listOfSpecies>
    <listOfParameters>
      <parameter id="ksynNatP" value="0.042"/>
      <parameter id="kmisfold" value="2e-006"/>
      <parameter id="kbinMisPProt" value="1e-007"/>
      <parameter id="kdegMisP" value="0.01"/>
      <parameter id="kagg" value="1e-008"/>
      <parameter id="kseqagg" value="7e-007"/>
      <parameter id="kbinAggPProt" value="1e-005"/>
      <parameter id="kbinHspMisp" value="8e-006"/>
      <parameter id="krelHspMisp" value="8e-005"/>
      <parameter id="krefold" value="0.00055"/>
      <parameter id="kbinHsf1Hsp90" value="0.02" constant="false"/>
      <parameter id="krelHsf1Hsp90" value="0.5"/>
      <parameter id="kdimerHsf1" value="8e-005"/>
      <parameter id="ktrimerHsf1" value="0.01"/>
      <parameter id="kdetrimerHsf1" value="0.5"/>
      <parameter id="kdedimerHsf1" value="0.5"/>
      <parameter id="kbinHSEHsf1" value="0.05"/>
      <parameter id="krelHSEHsf1" value="0.08"/>
      <parameter id="kupregHsp" value="0.2"/>
      <parameter id="kbasalsynHsp70" value="0.008"/>
      <parameter id="kbasalsynHsp90" value="0.008"/>
      <parameter id="kbinHsp70Prot" value="1.2e-008"/>
      <parameter id="kbinHsp90Prot" value="1e-008"/>
      <parameter id="kdegHsp70" value="0.01"/>
      <parameter id="kdegHsp90" value="0.01"/>
      <parameter id="kgenROS" value="0.01" constant="false"/>
      <parameter id="kremROS" value="0.001"/>
      <parameter id="kbinHsp70client" value="0.0002"/>
      <parameter id="krelHsp70client" value="5"/>
      <parameter id="kbinHsp90client" value="0.0002"/>
      <parameter id="krelHsp90client" value="5" constant="false"/>
      <parameter id="kphosJnk" value="0.02"/>
      <parameter id="kdephosJnkMkp1" value="0.05"/>
      <parameter id="kbinHsp70Ppx" value="0.2"/>
      <parameter id="krelHsp70Ppx" value="5"/>
      <parameter id="kphosHsf1" value="0.03"/>
      <parameter id="kdephosHsf1" value="0.01"/>
      <parameter id="kbinHSEPhosTriH" value="0.1"/>
      <parameter id="krelHSEPhosTriH" value="0.08"/>
      <parameter id="kphosp38" value="0.02"/>
      <parameter id="kdephosp38Mkp1" value="0.05"/>
      <parameter id="kgenROSAggP" value="1e-006"/>
      <parameter id="ksynAkt" value="0.0015"/>
      <parameter id="kbinAktHsp90" value="0.00037"/>
      <parameter id="krelAktHsp90" value="7" constant="false"/>
      <parameter id="kbinAktProt" value="6e-008"/>
      <parameter id="krelAktProt" value="1e-008"/>
      <parameter id="kdegAkt" value="0.01"/>
      <parameter id="kbinCHIP" value="2e-007"/>
      <parameter id="krelCHIP" value="1e-008"/>
      <parameter id="ksynMkp1" value="1e-005"/>
      <parameter id="kbinMkp1Prot" value="9.6e-009"/>
      <parameter id="kdegMkp1" value="0.01"/>
      <parameter id="kphosMkp1" value="0.02"/>
      <parameter id="kdephosMkp1" value="0.001"/>
      <parameter id="kgenROSp38" value="0.0001"/>
      <parameter id="kdamHsp" value="1e-008"/>
      <parameter id="kp38death" value="1.5e-007"/>
      <parameter id="kJnkdeath" value="1.5e-007"/>
      <parameter id="kPIdeath" value="2e-008"/>
      <parameter id="kp38act" value="1" constant="false"/>
      <parameter id="kalive" value="1" constant="false"/>
    </listOfParameters>
    <listOfReactions>
      <reaction id="ProteinSynthesis" reversible="false">
        <listOfReactants>
          <speciesReference species="Source"/>
        </listOfReactants>
        <listOfProducts>
          <speciesReference species="NatP"/>
        </listOfProducts>
        <kineticLaw>
          <math xmlns="http://www.w3.org/1998/Math/MathML">
            <apply>
              <times/>
              <ci> ksynNatP </ci>
              <ci> Source </ci>
              <ci> kalive </ci>
            </apply>
          </math>
        </kineticLaw>
      </reaction>
      <reaction id="Misfolding" reversible="false">
        <listOfReactants>
          <speciesReference species="NatP"/>
          <speciesReference species="ROS"/>
        </listOfReactants>
        <listOfProducts>
          <speciesReference species="MisP"/>
          <speciesReference species="ROS"/>
        </listOfProducts>
        <kineticLaw>
          <math xmlns="http://www.w3.org/1998/Math/MathML">
            <apply>
              <times/>
              <ci> kmisfold </ci>
              <ci> NatP </ci>
              <ci> ROS </ci>
              <ci> kalive </ci>
            </apply>
          </math>
        </kineticLaw>
      </reaction>
      <reaction id="Hsp90MisPBinding" reversible="false">
        <listOfReactants>
          <speciesReference species="MisP"/>
          <speciesReference species="Hsp90"/>
        </listOfReactants>
        <listOfProducts>
          <speciesReference species="Hsp90_MisP"/>
        </listOfProducts>
        <kineticLaw>
          <math xmlns="http://www.w3.org/1998/Math/MathML">
            <apply>
              <times/>
              <ci> kbinHspMisp </ci>
              <ci> MisP </ci>
              <ci> Hsp90 </ci>
              <ci> kalive </ci>
            </apply>
          </math>
        </kineticLaw>
      </reaction>
      <reaction id="Hsp90unsuccessulRefolding" reversible="false">
        <listOfReactants>
          <speciesReference species="Hsp90_MisP"/>
        </listOfReactants>
        <listOfProducts>
          <speciesReference species="MisP"/>
          <speciesReference species="Hsp90"/>
        </listOfProducts>
        <kineticLaw>
          <math xmlns="http://www.w3.org/1998/Math/MathML">
            <apply>
              <times/>
              <ci> krelHspMisp </ci>
              <ci> Hsp90_MisP </ci>
              <ci> kalive </ci>
            </apply>
          </math>
        </kineticLaw>
      </reaction>
      <reaction id="Hsp90refolding" reversible="false">
        <listOfReactants>
          <speciesReference species="Hsp90_MisP"/>
          <speciesReference species="ATP"/>
        </listOfReactants>
        <listOfProducts>
          <speciesReference species="Hsp90"/>
          <speciesReference species="NatP"/>
          <speciesReference species="ADP"/>
        </listOfProducts>
        <kineticLaw>
          <math xmlns="http://www.w3.org/1998/Math/MathML">
            <apply>
              <divide/>
              <apply>
                <times/>
                <ci> krefold </ci>
                <ci> Hsp90_MisP </ci>
                <ci> kalive </ci>
                <ci> ATP </ci>
              </apply>
              <apply>
                <plus/>
                <cn type="integer"> 5000 </cn>
                <ci> ATP </ci>
              </apply>
            </apply>
          </math>
        </kineticLaw>
      </reaction>
      <reaction id="Hsp70MisPBinding" reversible="false">
        <listOfReactants>
          <speciesReference species="MisP"/>
          <speciesReference species="Hsp70"/>
        </listOfReactants>
        <listOfProducts>
          <speciesReference species="Hsp70_MisP"/>
        </listOfProducts>
        <kineticLaw>
          <math xmlns="http://www.w3.org/1998/Math/MathML">
            <apply>
              <times/>
              <ci> kbinHspMisp </ci>
              <ci> MisP </ci>
              <ci> Hsp70 </ci>
              <ci> kalive </ci>
            </apply>
          </math>
        </kineticLaw>
      </reaction>
      <reaction id="Hsp70unsuccessulRefolding" reversible="false">
        <listOfReactants>
          <speciesReference species="Hsp70_MisP"/>
        </listOfReactants>
        <listOfProducts>
          <speciesReference species="MisP"/>
          <speciesReference species="Hsp70"/>
        </listOfProducts>
        <kineticLaw>
          <math xmlns="http://www.w3.org/1998/Math/MathML">
            <apply>
              <times/>
              <ci> krelHspMisp </ci>
              <ci> Hsp70_MisP </ci>
              <ci> kalive </ci>
            </apply>
          </math>
        </kineticLaw>
      </reaction>
      <reaction id="Hsp70refolding" reversible="false">
        <listOfReactants>
          <speciesReference species="Hsp70_MisP"/>
          <speciesReference species="ATP"/>
        </listOfReactants>
        <listOfProducts>
          <speciesReference species="Hsp70"/>
          <speciesReference species="NatP"/>
          <speciesReference species="ADP"/>
        </listOfProducts>
        <kineticLaw>
          <math xmlns="http://www.w3.org/1998/Math/MathML">
            <apply>
              <divide/>
              <apply>
                <times/>
                <ci> krefold </ci>
                <ci> Hsp70_MisP </ci>
                <ci> kalive </ci>
                <ci> ATP </ci>
              </apply>
              <apply>
                <plus/>
                <cn type="integer"> 5000 </cn>
                <ci> ATP </ci>
              </apply>
            </apply>
          </math>
        </kineticLaw>
      </reaction>
      <reaction id="Hsp70ClientBinding" reversible="false">
        <listOfReactants>
          <speciesReference species="Hsp70"/>
          <speciesReference species="Hsp70Client"/>
        </listOfReactants>
        <listOfProducts>
          <speciesReference species="Hsp70_Hsp70Client"/>
        </listOfProducts>
        <kineticLaw>
          <math xmlns="http://www.w3.org/1998/Math/MathML">
            <apply>
              <times/>
              <ci> kbinHsp70client </ci>
              <ci> Hsp70 </ci>
              <ci> Hsp70Client </ci>
              <ci> kalive </ci>
            </apply>
          </math>
        </kineticLaw>
      </reaction>
      <reaction id="Hsp70ClientRelease" reversible="false">
        <listOfReactants>
          <speciesReference species="Hsp70_Hsp70Client"/>
        </listOfReactants>
        <listOfProducts>
          <speciesReference species="Hsp70"/>
          <speciesReference species="Hsp70Client"/>
        </listOfProducts>
        <kineticLaw>
          <math xmlns="http://www.w3.org/1998/Math/MathML">
            <apply>
              <times/>
              <ci> krelHsp70client </ci>
              <ci> Hsp70_Hsp70Client </ci>
              <ci> kalive </ci>
            </apply>
          </math>
        </kineticLaw>
      </reaction>
      <reaction id="Hsp90ClientBinding" reversible="false">
        <listOfReactants>
          <speciesReference species="Hsp90"/>
          <speciesReference species="Hsp90Client"/>
        </listOfReactants>
        <listOfProducts>
          <speciesReference species="Hsp90_Hsp90Client"/>
        </listOfProducts>
        <kineticLaw>
          <math xmlns="http://www.w3.org/1998/Math/MathML">
            <apply>
              <times/>
              <ci> kbinHsp90client </ci>
              <ci> Hsp90 </ci>
              <ci> Hsp90Client </ci>
              <ci> kalive </ci>
            </apply>
          </math>
        </kineticLaw>
      </reaction>
      <reaction id="Hsp90ClientRelease" reversible="false">
        <listOfReactants>
          <speciesReference species="Hsp90_Hsp90Client"/>
        </listOfReactants>
        <listOfProducts>
          <speciesReference species="Hsp90"/>
          <speciesReference species="Hsp90Client"/>
        </listOfProducts>
        <kineticLaw>
          <math xmlns="http://www.w3.org/1998/Math/MathML">
            <apply>
              <times/>
              <ci> krelHsp90client </ci>
              <ci> Hsp90_Hsp90Client </ci>
              <ci> kalive </ci>
            </apply>
          </math>
        </kineticLaw>
      </reaction>
      <reaction id="Hsp90HSF1Binding" reversible="false">
        <listOfReactants>
          <speciesReference species="Hsp90"/>
          <speciesReference species="Hsf1"/>
        </listOfReactants>
        <listOfProducts>
          <speciesReference species="Hsf1_Hsp90"/>
        </listOfProducts>
        <kineticLaw>
          <math xmlns="http://www.w3.org/1998/Math/MathML">
            <apply>
              <times/>
              <ci> kbinHsf1Hsp90 </ci>
              <ci> Hsp90 </ci>
              <ci> Hsf1 </ci>
              <ci> kalive </ci>
            </apply>
          </math>
        </kineticLaw>
      </reaction>
      <reaction id="Hsp90HSF1Release" reversible="false">
        <listOfReactants>
          <speciesReference species="Hsf1_Hsp90"/>
        </listOfReactants>
        <listOfProducts>
          <speciesReference species="Hsp90"/>
          <speciesReference species="Hsf1"/>
        </listOfProducts>
        <kineticLaw>
          <math xmlns="http://www.w3.org/1998/Math/MathML">
            <apply>
              <times/>
              <ci> krelHsf1Hsp90 </ci>
              <ci> Hsf1_Hsp90 </ci>
              <ci> kalive </ci>
            </apply>
          </math>
        </kineticLaw>
      </reaction>
      <reaction id="dimerisation" reversible="false">
        <listOfReactants>
          <speciesReference species="Hsf1" stoichiometry="2"/>
        </listOfReactants>
        <listOfProducts>
          <speciesReference species="Hsf1_Hsf1"/>
        </listOfProducts>
        <kineticLaw>
          <math xmlns="http://www.w3.org/1998/Math/MathML">
            <apply>
              <divide/>
              <apply>
                <times/>
                <apply>
                  <minus/>
                  <ci> Hsf1 </ci>
                  <cn type="integer"> 1 </cn>
                </apply>
                <ci> kdimerHsf1 </ci>
                <ci> kalive </ci>
                <ci> Hsf1 </ci>
              </apply>
              <cn type="integer"> 2 </cn>
            </apply>
          </math>
        </kineticLaw>
      </reaction>
      <reaction id="trimerisation" reversible="false">
        <listOfReactants>
          <speciesReference species="Hsf1"/>
          <speciesReference species="Hsf1_Hsf1"/>
        </listOfReactants>
        <listOfProducts>
          <speciesReference species="Hsf1_Hsf1_Hsf1"/>
        </listOfProducts>
        <kineticLaw>
          <math xmlns="http://www.w3.org/1998/Math/MathML">
            <apply>
              <times/>
              <ci> ktrimerHsf1 </ci>
              <ci> Hsf1 </ci>
              <ci> Hsf1_Hsf1 </ci>
              <ci> kalive </ci>
            </apply>
          </math>
        </kineticLaw>
      </reaction>
      <reaction id="deTrimerisation" reversible="false">
        <listOfReactants>
          <speciesReference species="Hsf1_Hsf1_Hsf1"/>
        </listOfReactants>
        <listOfProducts>
          <speciesReference species="Hsf1"/>
          <speciesReference species="Hsf1_Hsf1"/>
        </listOfProducts>
        <kineticLaw>
          <math xmlns="http://www.w3.org/1998/Math/MathML">
            <apply>
              <times/>
              <ci> kdetrimerHsf1 </ci>
              <ci> Hsf1_Hsf1_Hsf1 </ci>
              <ci> kalive </ci>
            </apply>
          </math>
        </kineticLaw>
      </reaction>
      <reaction id="deDimerisation" reversible="false">
        <listOfReactants>
          <speciesReference species="Hsf1_Hsf1"/>
        </listOfReactants>
        <listOfProducts>
          <speciesReference species="Hsf1" stoichiometry="2"/>
        </listOfProducts>
        <kineticLaw>
          <math xmlns="http://www.w3.org/1998/Math/MathML">
            <apply>
              <times/>
              <ci> kdedimerHsf1 </ci>
              <ci> Hsf1_Hsf1 </ci>
              <ci> kalive </ci>
            </apply>
          </math>
        </kineticLaw>
      </reaction>
      <reaction id="HSE70TriHBinding" reversible="false">
        <listOfReactants>
          <speciesReference species="Hsf1_Hsf1_Hsf1"/>
          <speciesReference species="HSEHsp70"/>
        </listOfReactants>
        <listOfProducts>
          <speciesReference species="HSEHsp70_Hsf1_Hsf1_Hsf1"/>
        </listOfProducts>
        <kineticLaw>
          <math xmlns="http://www.w3.org/1998/Math/MathML">
            <apply>
              <times/>
              <ci> kbinHSEHsf1 </ci>
              <ci> HSEHsp70 </ci>
              <ci> Hsf1_Hsf1_Hsf1 </ci>
              <ci> kalive </ci>
            </apply>
          </math>
        </kineticLaw>
      </reaction>
      <reaction id="HSE70TriHRelease" reversible="false">
        <listOfReactants>
          <speciesReference species="HSEHsp70_Hsf1_Hsf1_Hsf1"/>
        </listOfReactants>
        <listOfProducts>
          <speciesReference species="HSEHsp70"/>
          <speciesReference species="Hsf1_Hsf1_Hsf1"/>
        </listOfProducts>
        <kineticLaw>
          <math xmlns="http://www.w3.org/1998/Math/MathML">
            <apply>
              <times/>
              <ci> krelHSEHsf1 </ci>
              <ci> HSEHsp70_Hsf1_Hsf1_Hsf1 </ci>
              <ci> kalive </ci>
            </apply>
          </math>
        </kineticLaw>
      </reaction>
      <reaction id="HSE90TriHBinding" reversible="false">
        <listOfReactants>
          <speciesReference species="Hsf1_Hsf1_Hsf1"/>
          <speciesReference species="HSEHsp90"/>
        </listOfReactants>
        <listOfProducts>
          <speciesReference species="HSEHsp90_Hsf1_Hsf1_Hsf1"/>
        </listOfProducts>
        <kineticLaw>
          <math xmlns="http://www.w3.org/1998/Math/MathML">
            <apply>
              <times/>
              <ci> kbinHSEHsf1 </ci>
              <ci> HSEHsp90 </ci>
              <ci> Hsf1_Hsf1_Hsf1 </ci>
              <ci> kalive </ci>
            </apply>
          </math>
        </kineticLaw>
      </reaction>
      <reaction id="HSE90TriHRelease" reversible="false">
        <listOfReactants>
          <speciesReference species="HSEHsp90_Hsf1_Hsf1_Hsf1"/>
        </listOfReactants>
        <listOfProducts>
          <speciesReference species="HSEHsp90"/>
          <speciesReference species="Hsf1_Hsf1_Hsf1"/>
        </listOfProducts>
        <kineticLaw>
          <math xmlns="http://www.w3.org/1998/Math/MathML">
            <apply>
              <times/>
              <ci> krelHSEHsf1 </ci>
              <ci> HSEHsp90_Hsf1_Hsf1_Hsf1 </ci>
              <ci> kalive </ci>
            </apply>
          </math>
        </kineticLaw>
      </reaction>
      <reaction id="Hsf1_Hsf1_Hsf1Phosphorylation" reversible="false">
        <listOfReactants>
          <speciesReference species="Hsf1_Hsf1_Hsf1"/>
          <speciesReference species="Pkc"/>
        </listOfReactants>
        <listOfProducts>
          <speciesReference species="Hsf1_Hsf1_Hsf1_P"/>
          <speciesReference species="Pkc"/>
        </listOfProducts>
        <kineticLaw>
          <math xmlns="http://www.w3.org/1998/Math/MathML">
            <apply>
              <times/>
              <ci> kphosHsf1 </ci>
              <ci> Hsf1_Hsf1_Hsf1 </ci>
              <ci> Pkc </ci>
              <ci> kalive </ci>
            </apply>
          </math>
        </kineticLaw>
      </reaction>
      <reaction id="Hsf1_Hsf1_Hsf1DePhosphorylation" reversible="false">
        <listOfReactants>
          <speciesReference species="Hsf1_Hsf1_Hsf1_P"/>
          <speciesReference species="Hsp70_Ppx"/>
        </listOfReactants>
        <listOfProducts>
          <speciesReference species="Hsf1_Hsf1_Hsf1"/>
          <speciesReference species="Hsp70_Ppx"/>
        </listOfProducts>
        <kineticLaw>
          <math xmlns="http://www.w3.org/1998/Math/MathML">
            <apply>
              <times/>
              <ci> kdephosHsf1 </ci>
              <ci> Hsf1_Hsf1_Hsf1_P </ci>
              <ci> Hsp70_Ppx </ci>
              <ci> kalive </ci>
            </apply>
          </math>
        </kineticLaw>
      </reaction>
      <reaction id="HSE70PhosTriHBinding" reversible="false">
        <listOfReactants>
          <speciesReference species="Hsf1_Hsf1_Hsf1_P"/>
          <speciesReference species="HSEHsp70"/>
        </listOfReactants>
        <listOfProducts>
          <speciesReference species="HSEHsp70_Hsf1_Hsf1_Hsf1_P"/>
        </listOfProducts>
        <kineticLaw>
          <math xmlns="http://www.w3.org/1998/Math/MathML">
            <apply>
              <times/>
              <ci> kbinHSEPhosTriH </ci>
              <ci> HSEHsp70 </ci>
              <ci> Hsf1_Hsf1_Hsf1_P </ci>
              <ci> kalive </ci>
            </apply>
          </math>
        </kineticLaw>
      </reaction>
      <reaction id="HSE70PhosTriHRelease" reversible="false">
        <listOfReactants>
          <speciesReference species="HSEHsp70_Hsf1_Hsf1_Hsf1_P"/>
        </listOfReactants>
        <listOfProducts>
          <speciesReference species="Hsf1_Hsf1_Hsf1_P"/>
          <speciesReference species="HSEHsp70"/>
        </listOfProducts>
        <kineticLaw>
          <math xmlns="http://www.w3.org/1998/Math/MathML">
            <apply>
              <times/>
              <ci> krelHSEPhosTriH </ci>
              <ci> HSEHsp70_Hsf1_Hsf1_Hsf1_P </ci>
              <ci> kalive </ci>
            </apply>
          </math>
        </kineticLaw>
      </reaction>
      <reaction id="HSE90PhosTriHBinding" reversible="false">
        <listOfReactants>
          <speciesReference species="Hsf1_Hsf1_Hsf1_P"/>
          <speciesReference species="HSEHsp90"/>
        </listOfReactants>
        <listOfProducts>
          <speciesReference species="HSEHsp90_Hsf1_Hsf1_Hsf1_P"/>
        </listOfProducts>
        <kineticLaw>
          <math xmlns="http://www.w3.org/1998/Math/MathML">
            <apply>
              <times/>
              <ci> kbinHSEPhosTriH </ci>
              <ci> HSEHsp90 </ci>
              <ci> Hsf1_Hsf1_Hsf1_P </ci>
              <ci> kalive </ci>
            </apply>
          </math>
        </kineticLaw>
      </reaction>
      <reaction id="HSE90PhosTriHRelease" reversible="false">
        <listOfReactants>
          <speciesReference species="HSEHsp90_Hsf1_Hsf1_Hsf1_P"/>
        </listOfReactants>
        <listOfProducts>
          <speciesReference species="Hsf1_Hsf1_Hsf1_P"/>
          <speciesReference species="HSEHsp90"/>
        </listOfProducts>
        <kineticLaw>
          <math xmlns="http://www.w3.org/1998/Math/MathML">
            <apply>
              <times/>
              <ci> krelHSEPhosTriH </ci>
              <ci> HSEHsp90_Hsf1_Hsf1_Hsf1_P </ci>
              <ci> kalive </ci>
            </apply>
          </math>
        </kineticLaw>
      </reaction>
      <reaction id="Hsp90BasalSynthesis" reversible="false">
        <listOfReactants>
          <speciesReference species="Source"/>
        </listOfReactants>
        <listOfProducts>
          <speciesReference species="Hsp90"/>
        </listOfProducts>
        <kineticLaw>
          <math xmlns="http://www.w3.org/1998/Math/MathML">
            <apply>
              <times/>
              <ci> kbasalsynHsp90 </ci>
              <ci> kalive </ci>
            </apply>
          </math>
        </kineticLaw>
      </reaction>
      <reaction id="Hsp90Upregulation" reversible="false">
        <listOfReactants>
          <speciesReference species="HSEHsp90_Hsf1_Hsf1_Hsf1_P"/>
        </listOfReactants>
        <listOfProducts>
          <speciesReference species="HSEHsp90_Hsf1_Hsf1_Hsf1_P"/>
          <speciesReference species="Hsp90"/>
        </listOfProducts>
        <kineticLaw>
          <math xmlns="http://www.w3.org/1998/Math/MathML">
            <apply>
              <times/>
              <ci> kupregHsp </ci>
              <ci> HSEHsp90_Hsf1_Hsf1_Hsf1_P </ci>
              <ci> kalive </ci>
            </apply>
          </math>
        </kineticLaw>
      </reaction>
      <reaction id="Hsp90ProteasomeBinding" reversible="false">
        <listOfReactants>
          <speciesReference species="Hsp90"/>
          <speciesReference species="Proteasome"/>
        </listOfReactants>
        <listOfProducts>
          <speciesReference species="Hsp90_Proteasome"/>
        </listOfProducts>
        <kineticLaw>
          <math xmlns="http://www.w3.org/1998/Math/MathML">
            <apply>
              <times/>
              <ci> kbinHsp90Prot </ci>
              <ci> Hsp90 </ci>
              <ci> Proteasome </ci>
              <ci> kalive </ci>
            </apply>
          </math>
        </kineticLaw>
      </reaction>
      <reaction id="Hsp90Degradation" reversible="false">
        <listOfReactants>
          <speciesReference species="Hsp90_Proteasome"/>
          <speciesReference species="ATP"/>
        </listOfReactants>
        <listOfProducts>
          <speciesReference species="Proteasome"/>
          <speciesReference species="ADP"/>
        </listOfProducts>
        <kineticLaw>
          <math xmlns="http://www.w3.org/1998/Math/MathML">
            <apply>
              <divide/>
              <apply>
                <times/>
                <ci> kdegHsp90 </ci>
                <ci> Hsp90_Proteasome </ci>
                <ci> kalive </ci>
                <ci> ATP </ci>
              </apply>
              <apply>
                <plus/>
                <cn type="integer"> 5000 </cn>
                <ci> ATP </ci>
              </apply>
            </apply>
          </math>
        </kineticLaw>
      </reaction>
      <reaction id="Hsp70BasalSynthesis" reversible="false">
        <listOfReactants>
          <speciesReference species="Source"/>
        </listOfReactants>
        <listOfProducts>
          <speciesReference species="Hsp70"/>
        </listOfProducts>
        <kineticLaw>
          <math xmlns="http://www.w3.org/1998/Math/MathML">
            <apply>
              <times/>
              <ci> kbasalsynHsp70 </ci>
              <ci> kalive </ci>
            </apply>
          </math>
        </kineticLaw>
      </reaction>
      <reaction id="Hsp70Upregulation" reversible="false">
        <listOfReactants>
          <speciesReference species="HSEHsp70_Hsf1_Hsf1_Hsf1_P"/>
        </listOfReactants>
        <listOfProducts>
          <speciesReference species="HSEHsp70_Hsf1_Hsf1_Hsf1_P"/>
          <speciesReference species="Hsp70"/>
        </listOfProducts>
        <kineticLaw>
          <math xmlns="http://www.w3.org/1998/Math/MathML">
            <apply>
              <times/>
              <ci> kupregHsp </ci>
              <ci> HSEHsp70_Hsf1_Hsf1_Hsf1_P </ci>
              <ci> kalive </ci>
            </apply>
          </math>
        </kineticLaw>
      </reaction>
      <reaction id="Hsp70ProteasomeBinding" reversible="false">
        <listOfReactants>
          <speciesReference species="Hsp70"/>
          <speciesReference species="Proteasome"/>
        </listOfReactants>
        <listOfProducts>
          <speciesReference species="Hsp70_Proteasome"/>
        </listOfProducts>
        <kineticLaw>
          <math xmlns="http://www.w3.org/1998/Math/MathML">
            <apply>
              <times/>
              <ci> kbinHsp70Prot </ci>
              <ci> Hsp70 </ci>
              <ci> Proteasome </ci>
              <ci> kalive </ci>
            </apply>
          </math>
        </kineticLaw>
      </reaction>
      <reaction id="Hsp70Degradation" reversible="false">
        <listOfReactants>
          <speciesReference species="Hsp70_Proteasome"/>
          <speciesReference species="ATP"/>
        </listOfReactants>
        <listOfProducts>
          <speciesReference species="Proteasome"/>
          <speciesReference species="ADP"/>
        </listOfProducts>
        <kineticLaw>
          <math xmlns="http://www.w3.org/1998/Math/MathML">
            <apply>
              <divide/>
              <apply>
                <times/>
                <ci> kdegHsp70 </ci>
                <ci> Hsp70_Proteasome </ci>
                <ci> kalive </ci>
                <ci> ATP </ci>
              </apply>
              <apply>
                <plus/>
                <cn type="integer"> 5000 </cn>
                <ci> ATP </ci>
              </apply>
            </apply>
          </math>
        </kineticLaw>
      </reaction>
      <reaction id="MisPProteasomeBinding1" reversible="false">
        <listOfReactants>
          <speciesReference species="Hsp70_MisP"/>
          <speciesReference species="Proteasome"/>
        </listOfReactants>
        <listOfProducts>
          <speciesReference species="MisP_Proteasome"/>
          <speciesReference species="Hsp70"/>
        </listOfProducts>
        <kineticLaw>
          <math xmlns="http://www.w3.org/1998/Math/MathML">
            <apply>
              <times/>
              <ci> kbinMisPProt </ci>
              <ci> Hsp70_MisP </ci>
              <ci> Proteasome </ci>
              <ci> kalive </ci>
            </apply>
          </math>
        </kineticLaw>
      </reaction>
      <reaction id="MisPProteasomeBinding2" reversible="false">
        <listOfReactants>
          <speciesReference species="Hsp90_MisP"/>
          <speciesReference species="Proteasome"/>
        </listOfReactants>
        <listOfProducts>
          <speciesReference species="MisP_Proteasome"/>
          <speciesReference species="Hsp90"/>
        </listOfProducts>
        <kineticLaw>
          <math xmlns="http://www.w3.org/1998/Math/MathML">
            <apply>
              <times/>
              <ci> kbinMisPProt </ci>
              <ci> Hsp90_MisP </ci>
              <ci> Proteasome </ci>
              <ci> kalive </ci>
            </apply>
          </math>
        </kineticLaw>
      </reaction>
      <reaction id="MisPDegradation" reversible="false">
        <listOfReactants>
          <speciesReference species="MisP_Proteasome"/>
          <speciesReference species="ATP"/>
        </listOfReactants>
        <listOfProducts>
          <speciesReference species="Proteasome"/>
          <speciesReference species="ADP"/>
        </listOfProducts>
        <kineticLaw>
          <math xmlns="http://www.w3.org/1998/Math/MathML">
            <apply>
              <divide/>
              <apply>
                <times/>
                <ci> kdegMisP </ci>
                <ci> MisP_Proteasome </ci>
                <ci> kalive </ci>
                <ci> ATP </ci>
              </apply>
              <apply>
                <plus/>
                <cn type="integer"> 5000 </cn>
                <ci> ATP </ci>
              </apply>
            </apply>
          </math>
        </kineticLaw>
      </reaction>
      <reaction id="radicalFormation" name="radicalFormation" reversible="false">
        <listOfReactants>
          <speciesReference species="Source"/>
        </listOfReactants>
        <listOfProducts>
          <speciesReference species="ROS"/>
        </listOfProducts>
        <kineticLaw>
          <math xmlns="http://www.w3.org/1998/Math/MathML">
            <apply>
              <times/>
              <ci> kgenROS </ci>
              <ci> Source </ci>
              <ci> kalive </ci>
            </apply>
          </math>
        </kineticLaw>
      </reaction>
      <reaction id="radicalScavenging" name="radicalScavenging" reversible="false">
        <listOfReactants>
          <speciesReference species="ROS"/>
        </listOfReactants>
        <listOfProducts>
          <speciesReference species="Sink"/>
        </listOfProducts>
        <kineticLaw>
          <math xmlns="http://www.w3.org/1998/Math/MathML">
            <apply>
              <times/>
              <ci> kremROS </ci>
              <ci> ROS </ci>
              <ci> kalive </ci>
            </apply>
          </math>
        </kineticLaw>
      </reaction>
      <reaction id="Hsp70_PpxBinding" reversible="false">
        <listOfReactants>
          <speciesReference species="Hsp70"/>
          <speciesReference species="Ppx"/>
        </listOfReactants>
        <listOfProducts>
          <speciesReference species="Hsp70_Ppx"/>
        </listOfProducts>
        <kineticLaw>
          <math xmlns="http://www.w3.org/1998/Math/MathML">
            <apply>
              <times/>
              <ci> kbinHsp70Ppx </ci>
              <ci> Hsp70 </ci>
              <ci> Ppx </ci>
              <ci> kalive </ci>
            </apply>
          </math>
        </kineticLaw>
      </reaction>
      <reaction id="Hsp70_PPXRelease" reversible="false">
        <listOfReactants>
          <speciesReference species="Hsp70_Ppx"/>
        </listOfReactants>
        <listOfProducts>
          <speciesReference species="Hsp70"/>
          <speciesReference species="Ppx"/>
        </listOfProducts>
        <kineticLaw>
          <math xmlns="http://www.w3.org/1998/Math/MathML">
            <apply>
              <times/>
              <ci> krelHsp70Ppx </ci>
              <ci> Hsp70_Ppx </ci>
              <ci> kalive </ci>
            </apply>
          </math>
        </kineticLaw>
      </reaction>
      <reaction id="JnkPhosphorylation" reversible="false">
        <listOfReactants>
          <speciesReference species="ROS"/>
          <speciesReference species="Jnk"/>
        </listOfReactants>
        <listOfProducts>
          <speciesReference species="ROS"/>
          <speciesReference species="Jnk_P"/>
        </listOfProducts>
        <kineticLaw>
          <math xmlns="http://www.w3.org/1998/Math/MathML">
            <apply>
              <times/>
              <ci> kphosJnk </ci>
              <ci> Jnk </ci>
              <ci> ROS </ci>
              <ci> kalive </ci>
            </apply>
          </math>
        </kineticLaw>
      </reaction>
      <reaction id="JNKDephosphorylatioByMkp1" reversible="false">
        <listOfReactants>
          <speciesReference species="Jnk_P"/>
          <speciesReference species="Mkp1_P"/>
        </listOfReactants>
        <listOfProducts>
          <speciesReference species="Jnk"/>
          <speciesReference species="Mkp1_P"/>
        </listOfProducts>
        <kineticLaw>
          <math xmlns="http://www.w3.org/1998/Math/MathML">
            <apply>
              <times/>
              <ci> kdephosJnkMkp1 </ci>
              <ci> Jnk_P </ci>
              <ci> Mkp1_P </ci>
              <ci> kalive </ci>
            </apply>
          </math>
        </kineticLaw>
      </reaction>
      <reaction id="p38Phosphorylation" reversible="false">
        <listOfReactants>
          <speciesReference species="ROS"/>
          <speciesReference species="p38"/>
        </listOfReactants>
        <listOfProducts>
          <speciesReference species="ROS"/>
          <speciesReference species="p38_P"/>
        </listOfProducts>
        <kineticLaw>
          <math xmlns="http://www.w3.org/1998/Math/MathML">
            <apply>
              <times/>
              <ci> kphosp38 </ci>
              <ci> ROS </ci>
              <ci> p38 </ci>
              <ci> kalive </ci>
            </apply>
          </math>
        </kineticLaw>
      </reaction>
      <reaction id="p38DePhosphorylationByMkp1" reversible="false">
        <listOfReactants>
          <speciesReference species="p38_P"/>
          <speciesReference species="Mkp1_P"/>
        </listOfReactants>
        <listOfProducts>
          <speciesReference species="p38"/>
          <speciesReference species="Mkp1_P"/>
        </listOfProducts>
        <kineticLaw>
          <math xmlns="http://www.w3.org/1998/Math/MathML">
            <apply>
              <times/>
              <ci> kdephosp38Mkp1 </ci>
              <ci> p38_P </ci>
              <ci> Mkp1_P </ci>
              <ci> kalive </ci>
            </apply>
          </math>
        </kineticLaw>
      </reaction>
      <reaction id="Aggregation1" reversible="false">
        <listOfReactants>
          <speciesReference species="MisP" stoichiometry="2"/>
        </listOfReactants>
        <listOfProducts>
          <speciesReference species="AggP"/>
        </listOfProducts>
        <kineticLaw>
          <math xmlns="http://www.w3.org/1998/Math/MathML">
            <apply>
              <times/>
              <ci> kagg </ci>
              <ci> MisP </ci>
              <apply>
                <minus/>
                <ci> MisP </ci>
                <cn type="integer"> 1 </cn>
              </apply>
              <cn> 0.5 </cn>
              <ci> kalive </ci>
            </apply>
          </math>
        </kineticLaw>
      </reaction>
      <reaction id="SequesteringOfAggregate" reversible="false">
        <listOfReactants>
          <speciesReference species="MisP"/>
          <speciesReference species="AggP"/>
        </listOfReactants>
        <listOfProducts>
          <speciesReference species="SeqAggP"/>
        </listOfProducts>
        <kineticLaw>
          <math xmlns="http://www.w3.org/1998/Math/MathML">
            <apply>
              <times/>
              <ci> kagg </ci>
              <ci> MisP </ci>
              <ci> AggP </ci>
              <ci> kalive </ci>
            </apply>
          </math>
        </kineticLaw>
      </reaction>
      <reaction id="InclusionGrowth" reversible="false">
        <listOfReactants>
          <speciesReference species="SeqAggP"/>
          <speciesReference species="MisP"/>
        </listOfReactants>
        <listOfProducts>
          <speciesReference species="SeqAggP" stoichiometry="2"/>
        </listOfProducts>
        <kineticLaw>
          <math xmlns="http://www.w3.org/1998/Math/MathML">
            <apply>
              <times/>
              <ci> kseqagg </ci>
              <ci> SeqAggP </ci>
              <ci> MisP </ci>
              <ci> kalive </ci>
            </apply>
          </math>
        </kineticLaw>
      </reaction>
      <reaction id="ProteasomeInhibtion" reversible="false">
        <listOfReactants>
          <speciesReference species="AggP"/>
          <speciesReference species="Proteasome"/>
        </listOfReactants>
        <listOfProducts>
          <speciesReference species="AggP_Proteasome"/>
        </listOfProducts>
        <kineticLaw>
          <math xmlns="http://www.w3.org/1998/Math/MathML">
            <apply>
              <times/>
              <ci> kbinAggPProt </ci>
              <ci> AggP </ci>
              <ci> Proteasome </ci>
              <ci> kalive </ci>
            </apply>
          </math>
        </kineticLaw>
      </reaction>
      <reaction id="ROSgenerationSmallAggP" reversible="false">
        <listOfReactants>
          <speciesReference species="AggP"/>
        </listOfReactants>
        <listOfProducts>
          <speciesReference species="AggP"/>
          <speciesReference species="ROS"/>
        </listOfProducts>
        <kineticLaw>
          <math xmlns="http://www.w3.org/1998/Math/MathML">
            <apply>
              <times/>
              <ci> kgenROSAggP </ci>
              <ci> AggP </ci>
              <ci> kalive </ci>
            </apply>
          </math>
        </kineticLaw>
      </reaction>
      <reaction id="ROSgenerationAggPProteasome" reversible="false">
        <listOfReactants>
          <speciesReference species="AggP_Proteasome"/>
        </listOfReactants>
        <listOfProducts>
          <speciesReference species="AggP_Proteasome"/>
          <speciesReference species="ROS"/>
        </listOfProducts>
        <kineticLaw>
          <math xmlns="http://www.w3.org/1998/Math/MathML">
            <apply>
              <times/>
              <ci> kgenROSAggP </ci>
              <ci> AggP_Proteasome </ci>
              <ci> kalive </ci>
            </apply>
          </math>
        </kineticLaw>
      </reaction>
      <reaction id="AktSynthesis" reversible="false">
        <listOfReactants>
          <speciesReference species="Source"/>
        </listOfReactants>
        <listOfProducts>
          <speciesReference species="Akt"/>
        </listOfProducts>
        <kineticLaw>
          <math xmlns="http://www.w3.org/1998/Math/MathML">
            <apply>
              <times/>
              <ci> ksynAkt </ci>
              <ci> Source </ci>
              <ci> kalive </ci>
            </apply>
          </math>
        </kineticLaw>
      </reaction>
      <reaction id="Hsp90AktBinding" reversible="false">
        <listOfReactants>
          <speciesReference species="Hsp90"/>
          <speciesReference species="Akt"/>
        </listOfReactants>
        <listOfProducts>
          <speciesReference species="Akt_Hsp90"/>
        </listOfProducts>
        <kineticLaw>
          <math xmlns="http://www.w3.org/1998/Math/MathML">
            <apply>
              <times/>
              <ci> kbinAktHsp90 </ci>
              <ci> Hsp90 </ci>
              <ci> Akt </ci>
              <ci> kalive </ci>
            </apply>
          </math>
        </kineticLaw>
      </reaction>
      <reaction id="Hsp90AktRelease" reversible="false">
        <listOfReactants>
          <speciesReference species="Akt_Hsp90"/>
        </listOfReactants>
        <listOfProducts>
          <speciesReference species="Akt"/>
          <speciesReference species="Hsp90"/>
        </listOfProducts>
        <kineticLaw>
          <math xmlns="http://www.w3.org/1998/Math/MathML">
            <apply>
              <times/>
              <ci> krelAktHsp90 </ci>
              <ci> Akt_Hsp90 </ci>
              <ci> kalive </ci>
            </apply>
          </math>
        </kineticLaw>
      </reaction>
      <reaction id="CHIPbinding" reversible="false">
        <listOfReactants>
          <speciesReference species="CHIP"/>
          <speciesReference species="Akt_Hsp90"/>
        </listOfReactants>
        <listOfProducts>
          <speciesReference species="Akt_CHIP_Hsp90"/>
        </listOfProducts>
        <kineticLaw>
          <math xmlns="http://www.w3.org/1998/Math/MathML">
            <apply>
              <times/>
              <ci> kbinCHIP </ci>
              <ci> CHIP </ci>
              <ci> Akt_Hsp90 </ci>
              <ci> kalive </ci>
            </apply>
          </math>
        </kineticLaw>
      </reaction>
      <reaction id="CHIPrelease" reversible="false">
        <listOfReactants>
          <speciesReference species="Akt_CHIP_Hsp90"/>
        </listOfReactants>
        <listOfProducts>
          <speciesReference species="CHIP"/>
          <speciesReference species="Akt_Hsp90"/>
        </listOfProducts>
        <kineticLaw>
          <math xmlns="http://www.w3.org/1998/Math/MathML">
            <apply>
              <times/>
              <ci> krelCHIP </ci>
              <ci> Akt_CHIP_Hsp90 </ci>
              <ci> kalive </ci>
            </apply>
          </math>
        </kineticLaw>
      </reaction>
      <reaction id="AktProteasomeBinding" reversible="false">
        <listOfReactants>
          <speciesReference species="Akt_CHIP_Hsp90"/>
          <speciesReference species="Proteasome"/>
        </listOfReactants>
        <listOfProducts>
          <speciesReference species="Akt_Proteasome"/>
          <speciesReference species="CHIP"/>
          <speciesReference species="Hsp90"/>
        </listOfProducts>
        <kineticLaw>
          <math xmlns="http://www.w3.org/1998/Math/MathML">
            <apply>
              <times/>
              <ci> kbinAktProt </ci>
              <ci> Akt_CHIP_Hsp90 </ci>
              <ci> Proteasome </ci>
              <ci> kalive </ci>
            </apply>
          </math>
        </kineticLaw>
      </reaction>
      <reaction id="AktProteasomeRelease" reversible="false">
        <listOfReactants>
          <speciesReference species="Akt_Proteasome"/>
        </listOfReactants>
        <listOfProducts>
          <speciesReference species="Akt"/>
          <speciesReference species="Proteasome"/>
        </listOfProducts>
        <kineticLaw>
          <math xmlns="http://www.w3.org/1998/Math/MathML">
            <apply>
              <times/>
              <ci> krelAktProt </ci>
              <ci> Akt_Proteasome </ci>
              <ci> kalive </ci>
            </apply>
          </math>
        </kineticLaw>
      </reaction>
      <reaction id="AktDegradation" reversible="false">
        <listOfReactants>
          <speciesReference species="Akt_Proteasome"/>
          <speciesReference species="ATP"/>
        </listOfReactants>
        <listOfProducts>
          <speciesReference species="Proteasome"/>
          <speciesReference species="ADP"/>
        </listOfProducts>
        <kineticLaw>
          <math xmlns="http://www.w3.org/1998/Math/MathML">
            <apply>
              <divide/>
              <apply>
                <times/>
                <ci> kdegAkt </ci>
                <ci> Akt_Proteasome </ci>
                <ci> kalive </ci>
                <ci> ATP </ci>
              </apply>
              <apply>
                <plus/>
                <cn type="integer"> 5000 </cn>
                <ci> ATP </ci>
              </apply>
            </apply>
          </math>
        </kineticLaw>
      </reaction>
      <reaction id="Mkp1Synthesis" reversible="false">
        <listOfReactants>
          <speciesReference species="Source"/>
        </listOfReactants>
        <listOfProducts>
          <speciesReference species="Mkp1"/>
        </listOfProducts>
        <kineticLaw>
          <math xmlns="http://www.w3.org/1998/Math/MathML">
            <apply>
              <times/>
              <ci> ksynMkp1 </ci>
              <ci> Source </ci>
              <ci> kalive </ci>
            </apply>
          </math>
        </kineticLaw>
      </reaction>
      <reaction id="Mkp1ProteasomeBinding" reversible="false">
        <listOfReactants>
          <speciesReference species="Mkp1"/>
          <speciesReference species="Proteasome"/>
        </listOfReactants>
        <listOfProducts>
          <speciesReference species="Mkp1_Proteasome"/>
        </listOfProducts>
        <kineticLaw>
          <math xmlns="http://www.w3.org/1998/Math/MathML">
            <apply>
              <times/>
              <ci> kbinMkp1Prot </ci>
              <ci> Mkp1 </ci>
              <ci> Proteasome </ci>
              <ci> kalive </ci>
            </apply>
          </math>
        </kineticLaw>
      </reaction>
      <reaction id="Mkp1Degradation" reversible="false">
        <listOfReactants>
          <speciesReference species="Mkp1_Proteasome"/>
          <speciesReference species="ATP"/>
        </listOfReactants>
        <listOfProducts>
          <speciesReference species="Proteasome"/>
          <speciesReference species="ADP"/>
        </listOfProducts>
        <kineticLaw>
          <math xmlns="http://www.w3.org/1998/Math/MathML">
            <apply>
              <divide/>
              <apply>
                <times/>
                <ci> kdegMkp1 </ci>
                <ci> Mkp1_Proteasome </ci>
                <ci> kalive </ci>
                <ci> ATP </ci>
              </apply>
              <apply>
                <plus/>
                <cn type="integer"> 5000 </cn>
                <ci> ATP </ci>
              </apply>
            </apply>
          </math>
        </kineticLaw>
      </reaction>
      <reaction id="Mkp1Phosphorylation" reversible="false">
        <listOfReactants>
          <speciesReference species="Mkp1"/>
          <speciesReference species="Hsp70"/>
        </listOfReactants>
        <listOfProducts>
          <speciesReference species="Mkp1_P"/>
          <speciesReference species="Hsp70"/>
        </listOfProducts>
        <kineticLaw>
          <math xmlns="http://www.w3.org/1998/Math/MathML">
            <apply>
              <times/>
              <ci> kphosMkp1 </ci>
              <ci> Mkp1 </ci>
              <ci> Hsp70 </ci>
              <ci> kalive </ci>
            </apply>
          </math>
        </kineticLaw>
      </reaction>
      <reaction id="Mkp1Dephosphorylation" reversible="false">
        <listOfReactants>
          <speciesReference species="Mkp1_P"/>
          <speciesReference species="ROS"/>
        </listOfReactants>
        <listOfProducts>
          <speciesReference species="Mkp1"/>
          <speciesReference species="ROS"/>
        </listOfProducts>
        <kineticLaw>
          <math xmlns="http://www.w3.org/1998/Math/MathML">
            <apply>
              <times/>
              <ci> kdephosMkp1 </ci>
              <ci> Mkp1_P </ci>
              <ci> ROS </ci>
              <ci> kalive </ci>
            </apply>
          </math>
        </kineticLaw>
      </reaction>
      <reaction id="p38ROSproduction" reversible="false">
        <listOfReactants>
          <speciesReference species="p38_P"/>
        </listOfReactants>
        <listOfProducts>
          <speciesReference species="p38_P"/>
          <speciesReference species="ROS"/>
        </listOfProducts>
        <kineticLaw>
          <math xmlns="http://www.w3.org/1998/Math/MathML">
            <apply>
              <times/>
              <ci> kgenROSp38 </ci>
              <ci> p38_P </ci>
              <ci> kalive </ci>
              <ci> kp38act </ci>
            </apply>
          </math>
        </kineticLaw>
      </reaction>
      <reaction id="Hsp70Damage" reversible="false">
        <listOfReactants>
          <speciesReference species="Hsp70"/>
          <speciesReference species="ROS"/>
        </listOfReactants>
        <listOfProducts>
          <speciesReference species="Hsp70_dam"/>
          <speciesReference species="ROS"/>
        </listOfProducts>
        <kineticLaw>
          <math xmlns="http://www.w3.org/1998/Math/MathML">
            <apply>
              <times/>
              <ci> kdamHsp </ci>
              <ci> Hsp70 </ci>
              <ci> ROS </ci>
              <ci> kalive </ci>
            </apply>
          </math>
        </kineticLaw>
      </reaction>
      <reaction id="Hsp90Damage" reversible="false">
        <listOfReactants>
          <speciesReference species="Hsp90"/>
          <speciesReference species="ROS"/>
        </listOfReactants>
        <listOfProducts>
          <speciesReference species="Hsp90_dam"/>
          <speciesReference species="ROS"/>
        </listOfProducts>
        <kineticLaw>
          <math xmlns="http://www.w3.org/1998/Math/MathML">
            <apply>
              <times/>
              <ci> kdamHsp </ci>
              <ci> Hsp90 </ci>
              <ci> ROS </ci>
              <ci> kalive </ci>
            </apply>
          </math>
        </kineticLaw>
      </reaction>
      <reaction id="Hsp70DamProteasomeBinding" reversible="false">
        <listOfReactants>
          <speciesReference species="Hsp70_dam"/>
          <speciesReference species="Proteasome"/>
        </listOfReactants>
        <listOfProducts>
          <speciesReference species="Hsp70_Proteasome"/>
        </listOfProducts>
        <kineticLaw>
          <math xmlns="http://www.w3.org/1998/Math/MathML">
            <apply>
              <times/>
              <ci> kbinHsp70Prot </ci>
              <ci> Hsp70_dam </ci>
              <ci> Proteasome </ci>
              <ci> kalive </ci>
            </apply>
          </math>
        </kineticLaw>
      </reaction>
      <reaction id="Hsp90DamProteasomeBinding" reversible="false">
        <listOfReactants>
          <speciesReference species="Hsp90_dam"/>
          <speciesReference species="Proteasome"/>
        </listOfReactants>
        <listOfProducts>
          <speciesReference species="Hsp90_Proteasome"/>
        </listOfProducts>
        <kineticLaw>
          <math xmlns="http://www.w3.org/1998/Math/MathML">
            <apply>
              <times/>
              <ci> kbinHsp90Prot </ci>
              <ci> Hsp90_dam </ci>
              <ci> Proteasome </ci>
              <ci> kalive </ci>
            </apply>
          </math>
        </kineticLaw>
      </reaction>
      <reaction id="Hsp70DamAggregation1" reversible="false">
        <listOfReactants>
          <speciesReference species="Hsp70_dam" stoichiometry="2"/>
        </listOfReactants>
        <listOfProducts>
          <speciesReference species="AggP"/>
        </listOfProducts>
        <kineticLaw>
          <math xmlns="http://www.w3.org/1998/Math/MathML">
            <apply>
              <times/>
              <ci> kagg </ci>
              <ci> Hsp70_dam </ci>
              <apply>
                <minus/>
                <ci> Hsp70_dam </ci>
                <cn type="integer"> 1 </cn>
              </apply>
              <cn> 0.5 </cn>
              <ci> kalive </ci>
            </apply>
          </math>
        </kineticLaw>
      </reaction>
      <reaction id="Hsp70DamInclusionFormation" reversible="false">
        <listOfReactants>
          <speciesReference species="Hsp70_dam"/>
          <speciesReference species="AggP"/>
        </listOfReactants>
        <listOfProducts>
          <speciesReference species="SeqAggP"/>
        </listOfProducts>
        <kineticLaw>
          <math xmlns="http://www.w3.org/1998/Math/MathML">
            <apply>
              <times/>
              <ci> kagg </ci>
              <ci> Hsp70_dam </ci>
              <ci> AggP </ci>
              <ci> kalive </ci>
            </apply>
          </math>
        </kineticLaw>
      </reaction>
      <reaction id="Hsp90DamAggregation" reversible="false">
        <listOfReactants>
          <speciesReference species="Hsp90_dam" stoichiometry="2"/>
        </listOfReactants>
        <listOfProducts>
          <speciesReference species="AggP"/>
        </listOfProducts>
        <kineticLaw>
          <math xmlns="http://www.w3.org/1998/Math/MathML">
            <apply>
              <times/>
              <ci> kagg </ci>
              <ci> Hsp90_dam </ci>
              <apply>
                <minus/>
                <ci> Hsp90_dam </ci>
                <cn type="integer"> 1 </cn>
              </apply>
              <cn> 0.5 </cn>
              <ci> kalive </ci>
            </apply>
          </math>
        </kineticLaw>
      </reaction>
      <reaction id="Hsp90DamInclusionFormation" reversible="false">
        <listOfReactants>
          <speciesReference species="Hsp90_dam"/>
          <speciesReference species="AggP"/>
        </listOfReactants>
        <listOfProducts>
          <speciesReference species="SeqAggP"/>
        </listOfProducts>
        <kineticLaw>
          <math xmlns="http://www.w3.org/1998/Math/MathML">
            <apply>
              <times/>
              <ci> kagg </ci>
              <ci> Hsp90_dam </ci>
              <ci> AggP </ci>
              <ci> kalive </ci>
            </apply>
          </math>
        </kineticLaw>
      </reaction>
      <reaction id="Hsp70DamSequestering" reversible="false">
        <listOfReactants>
          <speciesReference species="Hsp70_dam"/>
          <speciesReference species="SeqAggP"/>
        </listOfReactants>
        <listOfProducts>
          <speciesReference species="SeqAggP" stoichiometry="2"/>
        </listOfProducts>
        <kineticLaw>
          <math xmlns="http://www.w3.org/1998/Math/MathML">
            <apply>
              <times/>
              <ci> kseqagg </ci>
              <ci> Hsp70_dam </ci>
              <ci> SeqAggP </ci>
              <ci> kalive </ci>
            </apply>
          </math>
        </kineticLaw>
      </reaction>
      <reaction id="Hsp90DamSequestering" reversible="false">
        <listOfReactants>
          <speciesReference species="Hsp90_dam"/>
          <speciesReference species="SeqAggP"/>
        </listOfReactants>
        <listOfProducts>
          <speciesReference species="SeqAggP" stoichiometry="2"/>
        </listOfProducts>
        <kineticLaw>
          <math xmlns="http://www.w3.org/1998/Math/MathML">
            <apply>
              <times/>
              <ci> kseqagg </ci>
              <ci> Hsp90_dam </ci>
              <ci> SeqAggP </ci>
              <ci> kalive </ci>
            </apply>
          </math>
        </kineticLaw>
      </reaction>
      <reaction id="p38CellDeath" reversible="false">
        <listOfReactants>
          <speciesReference species="p38_P"/>
        </listOfReactants>
        <listOfProducts>
          <speciesReference species="p38_P"/>
          <speciesReference species="p38Death"/>
          <speciesReference species="CellDeath"/>
        </listOfProducts>
        <kineticLaw>
          <math xmlns="http://www.w3.org/1998/Math/MathML">
            <apply>
              <times/>
              <ci> kp38death </ci>
              <ci> p38_P </ci>
              <ci> kalive </ci>
              <ci> kp38act </ci>
            </apply>
          </math>
        </kineticLaw>
      </reaction>
      <reaction id="JnkCellDeath" reversible="false">
        <listOfReactants>
          <speciesReference species="Jnk_P"/>
        </listOfReactants>
        <listOfProducts>
          <speciesReference species="Jnk_P"/>
          <speciesReference species="JNKDeath"/>
          <speciesReference species="CellDeath"/>
        </listOfProducts>
        <kineticLaw>
          <math xmlns="http://www.w3.org/1998/Math/MathML">
            <apply>
              <times/>
              <ci> kJnkdeath </ci>
              <ci> Jnk_P </ci>
              <ci> kalive </ci>
            </apply>
          </math>
        </kineticLaw>
      </reaction>
      <reaction id="PICellDeath" reversible="false">
        <listOfReactants>
          <speciesReference species="AggP_Proteasome"/>
        </listOfReactants>
        <listOfProducts>
          <speciesReference species="AggP_Proteasome"/>
          <speciesReference species="PIDeath"/>
          <speciesReference species="CellDeath"/>
        </listOfProducts>
        <kineticLaw>
          <math xmlns="http://www.w3.org/1998/Math/MathML">
            <apply>
              <times/>
              <ci> kPIdeath </ci>
              <ci> AggP_Proteasome </ci>
              <ci> kalive </ci>
            </apply>
          </math>
        </kineticLaw>
      </reaction>
    </listOfReactions>
    <listOfEvents>
      <event id="DeathOfCell">
        <trigger>
          <math xmlns="http://www.w3.org/1998/Math/MathML">
            <apply>
              <geq/>
              <ci> CellDeath </ci>
              <cn> 1 </cn>
            </apply>
          </math>
        </trigger>
        <listOfEventAssignments>
          <eventAssignment variable="kalive">
            <math xmlns="http://www.w3.org/1998/Math/MathML">
              <cn type="integer"> 0 </cn>
            </math>
          </eventAssignment>
        </listOfEventAssignments>
      </event>
    </listOfEvents>
  </model>
</sbml>
